# Supplementary material for: Transglutaminase Activity Is Conserved in Stratified Epithelia and Skin Appendages of Mammals and Birds
Source: Int J Mol Sci. 2023 Jan 22;24(3):2193. doi: 10.3390/ijms24032193 (PMC9916842; doi:10.3390/ijms24032193)
Supplement: Supplementary file 1 [file ijms-24-02193-s001.zip]

Archive with 1 entries (1 files):
- ijms-2102212-supplementary.pdf
